# Supplementary material for: Small rodents as paratenic or intermediate hosts of carnivore parasites in Berlin, Germany
Source: PLoS One. 2017 Mar 9;12(3):e0172829. doi: 10.1371/journal.pone.0172829 (PMC5344343; doi:10.1371/journal.pone.0172829)
Supplement: S8 Table — (XLSX) [file pone.0172829.s008.xlsx]

## Sheet: Sheet1
S8 Table. Models for logistic regression describing presence of Frenkelia glareoli DNA
		Model 1						Model 2						Model 3						Model 4
	Parameter	Estimate	Standard error	p value	Odds ratio	95% CI		Estimate	Standard error	p value	Odds ratio	95% CI		Estimate	Standard error	p value	Odds ratio	95% CI		Estimate	Standard error	p value	Odds ratio	95% CI
	Intercept	-2.3716	0.3952	1.96e-09	9.333333e-02	3.907702e-02 - 1.883946e-01		-3.0967	0.3615	< 2e-16	4.519774e-02	2.040534e-02 - 8.576359e-02		-2.2781	0.4906	3.43e-06	1.024784e-01	0.03917455 - 0.2680775		-2.3534	0.4845	1.19e-06
Species	Apodemus sylvaticus	-16.1945	1304.5278	0.9901	9.264503e-08	2.854644e-176 - 3.068872e+20								1.9848	6651.8123	0.999762	7.277608e+00	0 - Inf
	Apodemus agrarius	-1.9722	1.0813	0.0682	1.391466e-01	7.351812e-03 - 8.082843e-01								-1.2993	1.2841	0.311610	2.727280e-01	0.02201567 - 3.3785292
	Myodes glareolus	2.1332	0.4743	6.87e-06	8.441558e+00	3.489642e+00 - 2.290140e+01								1.9848	0.5189	0.000131	7.277608e+00	2.63193146 - 20.1234655
	Microtus agrestis	-16.1945	4612.2020	0.9972	9.264503e-08	NA - 5.148805e+306								-16.2880	4612.2020	0.997182	8.437752e-08	0 - Inf
	Microtus arvalis	-16.1945	1966.6496	0.9934	9.264503e-08	8.443655e-262 - 2.851138e+34								-16.0345	1946.5403	0.993428	1.087211e-07	0 - Inf
Genus	Myodes							2.8583	0.4466	1.55e-10	1.743182e+01	7.561784e+00 - 4.434234e+01								2.0513	0.5154	6.88e-05
	Microtus							-14.4694	1097.2471	0.989	5.200399e-07	1.351133e-148 - 7.778623e+16								-15.8879	1766.0296	0.9928
Study location	Tegel													0.3514	0.5024		1.421095e+00	0.53087746 - 3.8040977		0.3874	0.5023	0.4406
	Moabit													-18.2728	6522.6386		1.159413e-08	0 - Inf		-16.3987	1250.3261	0.9895
	Steglitz													-0.8473	1.0142		4.285763e-01	0.05871662 - 3.1282061		-15384	0.8631
	AIC	151.5						152.86						154.69						149.81
	Pseudo-R2 (McFadden)	0.3054191						0.2687369						0.3194130						0.3138183
	LRT vs. null model	4.796163e-14						1.906475e-12						5.698369e-05						2.065015e-14
	LRT vs. fully parameterised model	1						1						1						1
	Wald test for variable species													0.0061
	Wald test for variable genus																			0.00036
	Wald test for variable study location													0.68						0.19
	LRT (drop out) for variable species													7.854e-05
	LRT (drop out) for variable location													0.4218						0.02858
	LRT for nested models: Model 3 vs Model 1													0.2453137
	LRT for nested models: Model 4 vs Model 2																			0.01081374
References factors	Species	Apodemus flavicollis
	Genus	Apodemus
	Study location	Gatow
