# Supplementary material for: Small rodents as paratenic or intermediate hosts of carnivore parasites in Berlin, Germany
Source: PLoS One. 2017 Mar 9;12(3):e0172829. doi: 10.1371/journal.pone.0172829 (PMC5344343; doi:10.1371/journal.pone.0172829)
Supplement: S9 Table — (XLSX) [file pone.0172829.s009.xlsx]

## Sheet: Sheet1
S9 Table. Models for logistic regression describing presence Toxoplasma gondii DNA
		Model 1						Model 2
	Parameter	Estimate	Standard error	p value	Odds ratio	95% CI		Estimate	Standard error	p value	Odds ratio	95% CI
	Intercept	-3.0967	0.3615	< 2e-16	4.519774e-02	0.02040534 - 8.576359e-02		-4.0500	0.9279	1.27e-05	1.742187e-02	0.002089809 - 8.125653e-02
Species	Apodemus sylvaticus
	Apodemus agrarius
	Myodes glareolus
	Microtus agrestis
	Microtus arvalis
Genus	Myodes	-164.694	1400.0533	0.99061	7.037975e-08	NA - 1.390294e+38		-16.2173	1342.6234	0.990363	9.055991e-08	NA - 2.123505e+36
	Microtus	2.2858	0.7013	0.00112	9.833333e+00	2.29298395 - 3.820950e+01		3.0094	0.9078	0.000916	2.027578e+01	3.512992964 - 1.371807e+02
Study location	Tegel							1.7474	1.1879	0.141274	5.739911e+00	0.529995106 - 6.768680e+01
	Moabit							1.6077	1.1851	0.174926	4.991227e+00	0.463006308 - 5.856810e+01
	Steglitz							0.6877	0.9300	0.459654	1.989092e+00	0.359925859 - 1.507971e+01
	AIC	87.952						91.019
	Pseudo-R2 (McFadden)	0.1548812						0.18512405
	p value:LRT vs. null model	0.0005478678						0.0001264308
	p value: LRT vs. fully parameterised model	1						1
	p value: Wald test for variable genus							0.41
	p value: Wald test for variable study location							0.0041
	p value: LRT (drop out) for variable genus							0.0002025
	p value: LRT (drop out) for variable location							0.4021217
	p value: LRT for nested models: Model 2 vs Model 1	0.2307687
References factors	Genus	Apodemus
	Study location	Gatow
