# Supplementary material for: Small rodents as paratenic or intermediate hosts of carnivore parasites in Berlin, Germany
Source: PLoS One. 2017 Mar 9;12(3):e0172829. doi: 10.1371/journal.pone.0172829 (PMC5344343; doi:10.1371/journal.pone.0172829)
Supplement: S10 Table — (XLSX) [file pone.0172829.s010.xlsx]

## Sheet: Sheet1
Presence of antibodies against Toxocara canis
		Model 1						Model 2						Model 3						Model 4						Model 5
	Parameter	Estimate	Standard error	p value	Odds ratio	95% CI		Estimate	Standard error	p value	Odds ratio	95% CI		Estimate	Standard error	p value	Odds ratio	95% CI		Estimate	Standard error	p value	Odds ratio	95% CI		Estimate	Standard error	p value	Odds ratio	95% CI
	Intercept	-4.331	1.007	1.69e-05	1.315789e-02	7.457414e-04 - 5.920597e-02		-3.3440	0.5875	1.25e-08	0.03529412	0.008662791 - 0.09409487		-20.2219	1027.4688	0.984	1.650986e-09	1.943454e-163 - 1.057637e+09		-1.5686	0.2007	5.45e-15	2.083333e-01	0.13801700 - 3.039846e-01		-2.9579	0.6763	1.22e-05	5.192988e-02	1.077853e-02 - 1.631006e-01
Species	Apodemus sylvaticus	3.386	1.101	0.002095	2.955556e+01	4.843041e+00 - 5.710772e+02								20.0079	10754.0131	0.999	4.890138e+08	0.000000e+00 - NA
	Apodemus agrarius	3.510	1.039	0.000726	3.344000e+01	6.691329e+00 - 6.083494e+02								20.6274	1027.4692	0.984	9.085482e+08	5.923124e-14 - 7.635685e+138
	Myodes glareolus	1.035	1.238	0.403039	2.814815e+00	2.632472e-01 - 6.147645e+01								1.3863	1.2845	0.280	4.000000e+00	3.432911e-01 - 9.239418e+01
	Microtus agrestis	-13.235	2797.442	0.996225	1.786352e-06	0.000000e+00 - 5.915554e+54								0.6558	7673.3363	1.000	1.926731e+00	3.413269e-165 - Inf
	Microtus arvalis	-13.235	1398.721	0.992450	1.786352e-06	5.007826e-183 - 3.250776e+24								1.0204	3863.1040	1.000	2.774269e+00	1.564385e-35 - 4.919870e+35
Genus	Myodes																			-1.7272	0.7475	0.0209	1.777778e-01	0.02816019 6.167124e-01		-0.6599	0.8718	0.4491	5.169110e-01	7.062475e-02 - 2.594385e+00
	Microtus																			-15.9975	1251.0541	0.9898	1.128222e-07	NA - 6.771523e+34		-15.3242	1194.1037	0.9898	2.212084e-07	1.462111e-157 - 1.894539e+19
Study location	Tegel							1.0415	0.8437	0.21704	2.83333333	0.501110143 - 16.04155637		17.2262	1027.4685	0.987	3.028494e+07	1.974444e-15 - 2.544707e+137								0.8559	0.8544	0.3165	2.353415e+00	4.080276e-01 - 1.355835e+01
	Moabit							2.3455	0.7352	0.00142	10.43859649	2.647432303 - 51.98313843		-0.7305	10802.9851	1.000	4.816828e-01	9.659635e-232 - Inf								1.9808	0.7990	0.0132	7.248873e+00	1.650573e+00 - 4.109373e+01
	Steglitz							1.9844	0.6413	0.00197	7.27477477	2.361934316 - 31.83978761		-1.3322	0.9523	0.162	2.638889e-01	3.275592e-02 - 1.710170e+00								1.6396	0.7240	0.0235	5.153211e+00	1.447201e+00 - 2.653349e+01
	AIC	158.21						178.74						153.14						183.23						180.22
	Pseudo-R2 (McFadden)	0.2242805						0.09415179						0.2830324						0.05970833						0.10749694
	p value:LRT vs. null model	6.614298e-10						0.0001401158						2.605249e-12						0.003599269						3.983706e-05
	p value: LRT vs. fully parameterised model	0.9999986						0.999525						0.9999999						0.9985874						0.9995992
	p value: Wald test for variable species													0.95
	p value: Wald test for variable genus																									0.75
	p value: Wald test for variable study location													0.58												0.074
	p value: LRT (drop out) for variable species													1.141e-06
	p value: LRT (drop out) for variable genus																									0.28432
	p value: LRT (drop out) for variable location													0.01133												0.02919
	p value: LRT for nested models: Model 3 vs Model 1	0.00393877
	p value: LRT for nested models: Model 3 vs Model 2	1.859333e-08
	p value: LRT for nested models: Model 5 vs Model 2	0.2843152
	p value: LRT for nested models: Model 5 vs Model 4	0.0110681
References factors	Species	Apodemus flavicollis
	Genus	Apodemus
	Study location	Gatow
